# Supplementary material for: Belowground productivity varies by assessment technique, vegetation type, and nutrient availability in tidal freshwater forested wetlands transitioning to marsh
Source: PLoS One. 2021 Jul 16;16(7):e0253554. doi: 10.1371/journal.pone.0253554 (PMC8284669; doi:10.1371/journal.pone.0253554)
Supplement: S1 Table — Data are reported by location, forested wetland (Site) type, dominant tree species, BNPP estimation method, soil depth of assessment, and reference (from main text). (XLSX) [file pone.0253554.s004.xlsx]

## Sheet: S1_Table
S1 Table. Estimates of belowground net primary productivity (BNPP) from forested wetlands of the Southeastern United States. Data are reported by location, forested wetland
(Site) type, dominant tree species, BNPP estimation method, soil depth of assessment, and reference.
				Soil
		Dominant Tree		depth,	BNPP
Location	Site type	species1	Technique2	cm	g m-2 year-1	Reference
Great Dismal Swamp, VA/NC	Mixed hardwood	QULA, QUAL, LIST, ACRU, NYSY	SC, IG	40	354-989	ref. [54]
Great Dismal Swamp, VA/NC	Cedar	CHTH	SC, IG	40	274-366	ref. [54]
Great Dismal Swamp, VA/NC	Maple-gum	NYAQ, ACRU, NYSY	SC, IG	40	59-91	ref. [54]
Great Dismal Swamp, VA/NC	Baldcypress	TADI, ACRU, NYSY	SC, IG	40	68-308	ref. [54]
Monroe County, AL	Forested wetland (N), Not harvested	NYBI, NYSY, MAVI, ACRU	SC	20	399-455	ref. [55]
Monroe County, AL	Forested wetland (N), Clear-cut	NYBI, NYSY, MAVI, ACRU	SC	20	278-315	ref. [55]
Monroe County, AL	Forested wetland (S), Not harvested	NYBI, NYSY, MAVI, ACRU, LIST	SC	20	330-333	ref. [55]
Monroe County, AL	Forested wetland (S), Clear-cut	NYBI, NYSY, MAVI, ACRU, LIST	SC	20	190-254	ref. [55]
SW Coast, FL	Mangrove, basin	RHMA, AVGE, LARA	IG	30	140-280	ref. [S1]3
Cossawhatchie River, SC	Mixed oak BLH, Well-drained	QUPH, QUNI, QUFA, PITA	ISS, MR	11	154-207	ref. [53]
Cossawhatchie River, SC	Mixed oak/other BLH, Intermediately drained	N/A (mix)	ISS, MR	11	181	ref. [53]
Cossawhatchie River, SC	Mixed oak/other BLH, Poorly drained	QULA, LIST, ACRU	ISS, MR	11	94-191	ref. [53]
Mississippi River Delta, LA	Mangrove, scrub	AVGE	IG	30	346	ref. [S2]3
Everglades, FL	Mangrove, tall	RHMA, AVGE, LARA, COER	IG	45	465-643	ref. [37]
Everglades, FL	Mangrove, scrub	RHMA, COER	IG	45	407-561	ref. [37]
Waccamaw River, SC	Tidal freshwater forested wetland	TADI, NYAQ, NYBI	SC	11	860	ref. [24]
Waccamaw River, SC	Upper oligohaline tidal forested wetland	TADI, ALSE	SC	11	490	ref. [32]
Waccamaw River, SC	Lower oligohaline tidal forested wetland	TADI	SC	11	620	ref. [32]
Alligator River, NC	Mixed hardwood swamp forest, hummock	NYSY, NYBI, TADI	SC	20	589	ref. [57]
Alligator River, NC	Mixed hardwood swamp forest, hollow	NYSY, NYBI, TADI	SC	20	267	ref. [57]
1 Species consist of Acer rubrum (ACRU), Alnus serrulata (ALSE), Avicennia germinans (AVGE), Betula alleghaniensis (BEAL), Chamaecyparis thyoides (CHTH), Conocarpus
erectus (COER), Laguncularia racemosa (LARA), Liquidambar styriciflua (LIST), Magnolia virginiana (MAVI), Nyssa aquatica (NYAQ), Nyssa biflora (NYBI), Nyssa sylvatica
(NYSY), Pinus taeda (PITA), Rhizophora mangle (RHMA), Quercus alba (QUAL), Quercus falcata (QUFA), Quercus laurifolia (QULA), Quercus nigra (QUNI), Quercus phellos
(QUPH), Taxodium distichum (TADI)
2 Techniques consist of ingrowth bags (IG), in-situ screens (ISS), mini-rhizotrons (MR), serial coring (SC)
3 Most references are from the main text, except for these two additional references:
S1. McKee KL, Faulkner PL. Restoration of biogeochemical function in mangrove forests. Restoration Ecol. 2000;8(3):247–259. https://doi.org/10.1046/j.1526-100x.2000.80036.x
S2. Perry CL, Mendelssohn IA. Ecosystem effects of expanding populations of Avicennia germinans in a Louisiana salt marsh. Wetlands. 2009;29:396–406. https://doi.org/10.1672/08-100.1
